# Supplementary material for: Hypnotics Use Is Associated with Elevated Incident Atrial Fibrillation: A Propensity-Score Matched Analysis of Cohort Study
Source: J Pers Med. 2022 Oct 4;12(10):1645. doi: 10.3390/jpm12101645 (PMC9605069; doi:10.3390/jpm12101645)
Supplement: Supplementary file 1 [file jpm-12-01645-s001.zip]

Archive with 1 entries (1 files):
- jpm-1807082-supplementary.pdf
